# Supplementary material for: Polyamine Catabolism Revisited: Acetylpolyamine Oxidase Plays a Minor Role Due to Low Expression
Source: Cells. 2024 Jul 1;13(13):1134. doi: 10.3390/cells13131134 (PMC11240330; doi:10.3390/cells13131134)
Supplement: Supplementary file 1 [file cells-13-01134-s001.zip]

Archive with 1 entries (1 files):
- cells-3068068-supplementary.pdf
